# Supplementary material for: Multi-omics insights into the energy compensation of rumen microbiota of grazing yaks in cold season
Source: Front Microbiol. 2024 Oct 9;15:1467841. doi: 10.3389/fmicb.2024.1467841 (PMC11496799; doi:10.3389/fmicb.2024.1467841)
Supplement: Supplementary file 1 [file Table_1.XLSX]

## Sheet: Table S1
Table S1 Differences in rumen tissue structure between warm and cold seasons
Item（um）	Season		SEM	P-value
	W	C
Nipple height	795.47	1342.56	84.11	<.0001
Nipple width	331.22	433.62	16.71	<.0001
Stratum corneum thickness	9.3	22.49	2.019	<.0001
Granular layer thickness	7.44	15.38	1.25	<.0001
Spinous layer thickness	11.77	27.62	2.93	0.0013
Base layer thickness	11.41	17.15	0.99	0.0003
Muscle thickness	3021.2	7379.4	663.35	<.0001
Season: W, warm season; C, cold season

## Sheet: Table S2
Table S2 Differences in rumen bacterial phyla (top 5) and genera (top 18) between warm and cold seasons
Item	Season		SEM	P-value
	Warm	Cold
Phylum level
Bacteroidetes	76.11	70	1.1567	0.0019
Firmicutes	17.69	21.13	0.5799	<.0001
Proteobacteria	0.96	2.51	0.4523	0.0851
Patescibacteria	2.15	1.79	0.1335	0.1946
Verrucomicrobiota	0.97	1.71	0.2469	0.1425
Spirochaetota	0.5	0.61	0.0347	0.1227
Actinobacteriota	0.27	0.39	0.0835	0.5174
Firmicutes/Bacteroidota	0.23	0.3	0.0118	0.0001
Genus level
Prevotella	31.2	22.23	1.727	0.0026
Rikenellaceae RC9 gut group	14.84	17.93	0.9117	0.0892
uncultured rumen bacterium	13.74	14.54	0.6465	0.5641
uncultured bacterium	11.31	13.53	0.9424	0.2565
unidentified	5.2	5.37	0.132	0.5536
Prevotellaceae UCG-001	3.05	1.94	0.2325	0.0088
uncultured	1.91	2.26	0.1406	0.2296
Prevotellaceae UCG-003	1.78	2.03	0.1206	0.3261
Butyrivibrio	1.38	1.65	0.0902	0.1304
Ruminococcus	1.34	1.34	0.1369	0.991
Selenomonas	1.14	0.99	0.0825	0.3999
Lachnospiraceae XPB1014 group	0.49	1.16	0.1682	0.0378
Christensenellaceae R-7 group	0.77	0.96	0.0598	0.1189
Succiniclasticum	0.86	0.94	0.1566	0.8197
NK4A214 group	0.66	0.68	0.0566	0.9237
Lachnospiraceae AC2044 group	0.55	0.73	0.0398	0.0147
Papillibacter	0.71	0.67	0.0879	0.8116
Pseudobutyrivibrio	0.5	0.58	0.0415	0.3926
Clostridiales bacterium Firm 14	0.24	0.49	0.061	0.0326
Treponema	0.26	0.4	0.0416	0.0925
Season: W, warm season; C, cold season

## Sheet: Table S3
Table S3 Differences in carbohydrate-active enzymes between warm and cold seasons
Item	Season		SEM	P-value
	W	C
Sum	17094.9	19365.6	419.83	0.0004
AA	11.35	9.18	0.8008	0.1906
CBM	849.06	961.08	21.1397	0.0007
CE	943.46	990.35	24.0509	0.3596
GH	11331	12908.7	299.036	0.0008
GT	3782.67	4285.74	91.5102	0.0002
PL	177.29	210.52	6.2401	0.0006
Season: W, warm season; C, cold season AA, auxiliary activities; CBM, carbohydrate-binding modules; CE, carbohydrate esterase; GH, glycoside hydrolases; GT, glycosyl transferases; PL, polysaccharide lyases

## Sheet: Table S4
Table S4 Transcriptome analyses of genes related to VFAs absorption and transport within the rumen epithelium between warm and cold seasons
Gene name	Gene_id	Season		log2FoldChange	p-val	p-adj	Type
		W	C
CLCA1	ENSBGRG00000006534	2.93128	26.4223	3.1722	1.3748e-11	3.4942e-10	up
SLC20A2	ENSBGRG00000015933	306.452	566.381	0.88611	1.0202e-12	2.9738e-11	up
CLIC2	ENSBGRG00000024695	75.2642	126.398	0.74793	2.2958e-05	0.00020283	up
ANKH	ENSBGRG00000019829	4234.24	5098.67	0.26802	0.010839	0.040114	up
FGFR1	ENSBGRG00000015839	370.998	719.936	0.95646	1.2348e-15	4.8278e-14	up
SFRP4	ENSBGRG00000005021	13.4587	163.583	3.6034	1.5775e-58	3.4489e-56	up
CLIC5	ENSBGRG00000025358	26.3312	78.1312	1.5691	4.0184e-09	7.2653e-08	up
WNK4	ENSBGRG00000007775	555.643	684.435	0.30076	0.0095007	0.035967	up
SLC16A2	ENSBGRG00000024018	96.7967	188.147	0.95883	7.1878e-10	1.4695e-08	up
ANKH	ENSBGRG00000019829	4234.24	5098.67	0.26802	0.010839	0.040114	up
FGFR1	ENSBGRG00000015839	370.998	719.936	0.95646	1.2348e-15	4.8278e-14	up
SLC39A8	ENSBGRG00000003053	34.768	57.7775	0.73275	0.004373	0.018981	up
STC1	ENSBGRG00000014320	50.6716	101.284	0.99916	1.8375e-07	2.5292e-06	up
ABCD1	ENSBGRG00000019899	105.583	172.296	0.70651	6.3066e-06	6.3615e-05	up
NFE2L1	ENSBGRG00000020783	3041.8	4083.49	0.42488	5.9711e-05	0.00047225	up
SFRP4	ENSBGRG00000005021	13.4587	163.583	3.6034	1.5775e-58	3.4489e-56	up
EPM2A	ENSBGRG00000020657	53.0555	154.227	1.5395	2.2186e-18	1.1003e-16	up
ABCG1	ENSBGRG00000017210	48.7267	107.93	1.1473	7.0471e-09	1.2329e-07	up
GOT2	ENSBGRG00000011706	2841.85	3642.1	0.35794	0.00073916	0.0042583	up
CLIC2	ENSBGRG00000024695	75.2642	126.398	0.74793	2.2958e-05	0.00020283	up
SLC4A5	ENSBGRG00000009863	91.8621	180.013	0.97056	5.3484e-10	1.1061e-08	up
PTGES	ENSBGRG00000019070	33.1519	111.184	1.7458	1.1058e-17	5.1843e-16	up
MPC2	ENSBGRG00000007981	548.318	697.456	0.34709	0.0035687	0.016029	up
OSR1	ENSBGRG00000021840	30.4378	498.099	4.0325	1.535e-139	1.3155e-136	up
CLCA1	ENSBGRG00000006534	2.93128	26.4223	3.1722	1.3748e-11	3.4942e-10	up
RIPK1	ENSBGRG00000009042	792.447	1166.83	0.55821	9.4603e-07	1.1393e-05	up
SLCO2A1	ENSBGRG00000003496	608.647	794.366	0.3842	0.00094271	0.005219	up
SLC38A5	ENSBGRG00000017235	25.7101	71.1928	1.4694	3.0069e-10	6.4103e-09	up
SLC6A7	ENSBGRG00000021265	1.49388	10.4311	2.8038	8.5698e-05	0.00064858	up
ACE	ENSBGRG00000015697	151.403	385.198	1.3472	4.5591e-23	3.1009e-21	up
SNCA	ENSBGRG00000022811	3.3075	9.67171	1.548	0.0094813	0.035918	up
WNK4	ENSBGRG00000007775	555.643	684.435	0.30076	0.0095007	0.035967	up
SLC22A3	ENSBGRG00000020975	1.36258	139.533	6.6781	7.0845e-62	1.7248e-59	up
CLIC5	ENSBGRG00000025358	26.3312	78.1312	1.5691	4.0184e-09	7.2653e-08	up
LDLR	ENSBGRG00000005861	308.47	396.434	0.36195	0.0048175	0.020524	up
AKT2	ENSBGRG00000020492	1942.9	2329.73	0.26195	0.013532	0.048065	up
SLC4A3	ENSBGRG00000018255	30.4241	78.7259	1.3716	4.4313e-10	9.2445e-09	up
SLC51B	ENSBGRG00000003756	38.2522	57.4611	0.58705	0.012036	0.043686	up
SLC4A2	ENSBGRG00000020343	75.1033	150.145	0.99941	1.8456e-07	2.5379e-06	up
CA4	ENSBGRG00000017567	132.848	369.904	1.4774	2.6497e-26	2.1668e-24	up
SLC16A7	ENSBGRG00000009741	4.7962	15.2892	1.6725	0.00045124	0.0027942	up
SLC27A1	ENSBGRG00000025244	469.085	589.666	0.33005	0.0056723	0.023502	up
SLC20A2	ENSBGRG00000015933	306.452	566.381	0.88611	1.0202e-12	2.9738e-11	up
SLC43A1	ENSBGRG00000005554	174.721	297.493	0.7678	2.3021e-08	3.7536e-07	up
SLC1A4	ENSBGRG00000011713	642.544	800.707	0.31748	0.0056337	0.023381	up
SLC25A4	ENSBGRG00000019340	549.26	992.159	0.85308	1.9951e-13	6.1861e-12	up
ABCC1	ENSBGRG00000023586	289.091	386.463	0.41881	0.0010149	0.0055528	up
SLCO3A1	ENSBGRG00000008626	85.0839	122.059	0.52062	0.010496	0.039095	up
BDKRB2	ENSBGRG00000017338	286.604	428.997	0.58191	5.9038e-06	5.9947e-05	up
ACSL1	ENSBGRG00000019548	85.8802	148.374	0.78885	2.7471e-06	2.9831e-05	up
ABCG2	ENSBGRG00000020672	42.3647	64.071	0.59681	0.0060138	0.024614	up
SLC17A7	ENSBGRG00000014567	169.094	215.581	0.35041	0.011798	0.043009	up
TRPC4	ENSBGRG00000024862	36.2418	66.2558	0.87039	9.2904e-05	0.00069939	up
SCARB1	ENSBGRG00000012214	409.37	603.37	0.55964	4.894e-06	5.0314e-05	up
IRS2	ENSBGRG00000004398	169.578	245.439	0.53342	0.004574	0.01967	up
ATP10A	ENSBGRG00000003850	67.5459	179.798	1.4124	1.8907e-17	8.6741e-16	up
SLC38A5	ENSBGRG00000017235	25.7101	71.1928	1.4694	3.0069e-10	6.4103e-09	up
SLCO2A1	ENSBGRG00000003496	608.647	794.366	0.3842	0.00094271	0.005219	up
IRS2	ENSBGRG00000004398	169.578	245.439	0.53342	0.004574	0.01967	up
TRPC4	ENSBGRG00000024862	36.2418	66.2558	0.87039	9.2904e-05	0.00069939	up
BDKRB2	ENSBGRG00000017338	286.604	428.997	0.58191	5.9038e-06	5.9947e-05	up
MPC2	ENSBGRG00000007981	548.318	697.456	0.34709	0.0035687	0.016029	up
ACSL1	ENSBGRG00000019548	85.8802	148.374	0.78885	2.7471e-06	2.9831e-05	up
PTGES	ENSBGRG00000019070	33.1519	111.184	1.7458	1.1058e-17	5.1843e-16	up
SLCO3A1	ENSBGRG00000008626	85.0839	122.059	0.52062	0.010496	0.039095	up
GOT2	ENSBGRG00000011706	2841.85	3642.1	0.35794	0.00073916	0.0042583	up
SLC27A1	ENSBGRG00000025244	469.085	589.666	0.33005	0.0056723	0.023502	up
SLC16A7	ENSBGRG00000009741	4.7962	15.2892	1.6725	0.00045124	0.0027942	up
SLC51B	ENSBGRG00000003756	38.2522	57.4611	0.58705	0.012036	0.043686	up
AKT2	ENSBGRG00000020492	1942.9	2329.73	0.26195	0.013532	0.048065	up
ABCD1	ENSBGRG00000019899	105.583	172.296	0.70651	6.3066e-06	6.3615e-05	up
SLC22A3	ENSBGRG00000020975	1.36258	139.533	6.6781	7.0845e-62	1.7248e-59	up
Season:W, warm season; C, cold season
